# Supplementary material for: Detection of treponemes in digital dermatitis lesions of captive European bison (Bison bonasus)
Source: PLoS One. 2021 Aug 9;16(8):e0255921. doi: 10.1371/journal.pone.0255921 (PMC8352065; doi:10.1371/journal.pone.0255921)
Supplement: S1 Dataset — (XLSX) [file pone.0255921.s001.xlsx]

## Sheet: all data
Animal No.	animal name	animal code	M/F	age in month	ZIMS number	histo-patho number	limb	Limb nummber	entcode	code	lesion score	hair score	FISH results							nested PCR			rt-PCR		dark-field microscopy	Histo-pathology score (keratino-lysis score / dermatitis score)	amount of spirochetes
													DD score	Eub	Trep score	PT13	T. phagedenis	PT3	D. nodosus	Biopsy samples	swab T. phagedenis	swab T. pedis	D. nodosus	F. necrophorum
1	Urgina	W1	f	19	B70147	B18_5835	VL	1	1	23	2	1	2	1	1	1	1	1	0	3	1	0	0	0	1	0 / 1	1
1	Urgina	W1	f	19			VR	2	2	97	2	1	2½	1	1	1	1	0	0		1	1				0 / 3	1
1	Urgina	W1	f	19			HL	3	3	98	2	1	2	1	1	1	1	0	0		0	0				0 / 1	1
1	Urgina	W1	f	19			HR	4	4	51	2	1	2	1	1	1	1	1	0		0	0				0 / 2	0
2	Urumi	W3	m	9	B80182	B19_2150	VL	1	5	67	2	1	1½	0	0	/	/	/	0	3	0	0	0	0	1	1/1	1
2	Urumi	W3	m	9			VR	2	6	91	1	1	2	1	1	1	1	0	0		0	0				1/1	1
2	Urumi	W3	m	9			HL	3	7	45	2	1	2	1	1	1	1	1	0		0	0				1/1	1
2	Urumi	W3	m	9			HR	4	8	83	2	1	2	1	1	0	1	1	0		0	0				1/2	0
3	Lupita	W4	f	45	B60288	B19_2149	VL	1	9	43	2	1	2	0	0	/	/	/	0	1	0	0	0	0	1	0 / 1	0
3	Lupita	W4	f	45			VR	2	10	89	2	na	2	0	0	/	/	/	0		0	0				1/1	1
3	Lupita	W4	f	45			HL	3	11	24	2	1	2	1	1	1	1	0	0		0	0				0 / 1	1
3	Lupita	W4	f	45			HR	4	12	47	2	1	2	1	1	1	1	1	0		0	0				1/2	0
4	Ursin	W2	m	10	B80115	B19_2148	VL	1	13	25	2	1	2½	1	2	0	1	0	0	3	0	0	0	0	1	1/1	1
4	Ursin	W2	m	10			VR	2	14	20	2	1	2	1	2	1	1	0	0		0	0				1/1	1
4	Ursin	W2	m	10			HL	3	15	8	2	1	2½	1	1	1	1	1	0		0	0				0 / 2	2
4	Ursin	W2	m	10			HR	4	16	37	2	1	2	1	1	1	1	1	0		0	0				0 / 2	2
5	Urgania	W5	f	175	A40203	B19_2290	VL	1	17	81	2	1	2	0	0	/	/	/	0	1	0	0	0	0	1	1/3	1
5	Urgania	W5	f	175			VR	2	18	49	2	0	2	0	0	/	/	/	0		0	0				0 / 1	0
5	Urgania	W5	f	175			HL	3	19	70	2	1	2	1	2	1	1	1	0		0	0				1 /2	1
5	Urgania	W5	f	175			HR	4	20	74	2	1	2	0	0	/	/	/	0		0	0				0 / 2	1
6	Uranda	W6	f	154	A60151	B19_2289	VL	1	21	96	2	0	1	0	0	/	/	/	0	1	0	0	0	0	1	1/1	0
6	Uranda	W6	f	154			VR	2	22	29	2	0	2	0	0	/	/	/	0		0	0				0 / 0	0
6	Uranda	W6	f	154			HL	3	23	31	2	1	2½	0	0	/	/	/	0		0	0				1/1	0
6	Uranda	W6	f	154			HR	4	24	72	2	0	2	0	0	/	/	/	0		0	0				1/1	0
7	Urim	W7	m	9	B80219	B19_2458	VL	2	25	75	1	0	2	0	0	/	/	/	0	3	0	0	0	0	1	0 / 0	1
7	Urim	W7	m	9			VR	1	26	93	1	0	2	0	0	/	/	/	0		0	0				1 / 0	2
7	Urim	W7	m	9			HL	4	27	39	1	1	3	1	3	1	1	1	0		0	0				3/3	2
7	Urim	W7	m	9			HR	3	28	3	1	0	2	0	0	/	/	/	0		0	0				0 / 1	2
8	Ursika	W8	f	167	A50128	B19_2691	VL	1	29	59	1	1	2	0	0	/	/	/	0	3	0	0	0	0	1	0 / 0	0
8	Ursika	W8	f	167			VR	2	30	52	2	1	2	0	0	/	/	/	0		0	0				0 / 1	0
8	Ursika	W8	f	167			HL	3	31	64	2	1	2	0	0	/	/	/	0		0	0				0 / 1	0
8	Ursika	W8	f	167			HR	4	32	1	2	1	2	1	1	0	1	0	0		0	0				2/2	1
9	Enrik	W9	m	168	A60266	B19_2919	VL	2	33	17	1	0	2	0	0	/	/	/	0	2	0	0	0	0	1	0 / 1	0
9	Enrik	W9	m	168			VR	1	34	57	1	1	2	0	0	/	/	/	0		0	0				0 / 1	0
9	Enrik	W9	m	168			HL	4	35	22	2	1	2	1	2	1	1	0	0		1	1				0 / 1	1
9	Enrik	W9	m	168			HR	3	36	26	1	1	2	0	0	/	/	/	0		0	0				0 / 1	0
10	Urmena	W10	f	169	A50140	S19_3970	VL	1	37	88	2	0	2	0	0	/	/	/	0	3	0	0	0	0	1	0 / 1	0
10	Urmena	W10	f	169			VR	3	38	77	2	0	2	1	1	0	1	0	0		1	0				0 / 1	0
10	Urmena	W10	f	169			HL	2	39	2	2	0	2	0	0	/	/	/	0		0	1				0 / 1	0
10	Urmena	W10	f	169			HR	4	40	9	2	0	2	0	0	/	/	/	0		0	0				1/2	0

## Sheet: patho code entcode
patho number	animal number	limb	code	entcode	Limb number
B18_5835	W1	VL	23	1	1
	W1	VR	97	2	2
	W1	HL	98	3	3
	W1	HR	51	4	4
B19_2150	W3	VL	67	5	1
	W3	VR	91	6	2
	W3	HL	45	7	3
	W3	HR	83	8	4
B19_2149	W4	VL	43	9	1
	W4	VR	89	10	2
	W4	HL	24	11	3
	W4	HR	47	12	4
B19_2148	W2	VL	25	13	1
	W2	VR	20	14	2
	W2	HL	8	15	3
	W2	HR	37	16	4
B19_2290	W5	VL	81	17	1
	W5	VR	49	18	2
	W5	HL	70	19	3
	W5	HR	74	20	4
B19_2289	W6	VL	96	21	1
	W6	VR	29	22	2
	W6	HL	31	23	3
	W6	HR	72	24	4
B19_2458	W7	VL	75	25	2
	W7	VR	93	26	1
	W7	HL	39	27	4
	W7	HR	3	28	3
B19_2691	W8	VL	59	29	1
	W8	VR	52	30	2
	W8	HL	64	31	3
	W8	HR	1	32	4
B19_2919	W9	VL	17	33	2
	W9	VR	57	34	1
	W9	HL	22	35	4
	W9	HR	26	36	3
S19_3970	W10	VL	88	37	1
	W10	VR	77	38	3
	W10	HL	2	39	2
	W10	HR	9	40	4

## Sheet: legend
animal No.	animal number
animal code	w = wisent
f/m	female/ male
nested PCR	T. phagedenis	1
	T. pedis	2
	T. phagedenis & T. pedis	3
lesion score	non-lesion	0
	dorsal lesion	1
	dorsal and interdigital lesions	2
hair score	non-irregular	0
	irregular	1
dark field microscopy	presense of motile spirochetes	1
	no-presense of motile spirochetes	0
na = not available
Degree of keratinolysis:	0 = no changes; 1= focal; 2= moderate; 3= extensive.
Degree of chronic lymphoplasmacytic perivascular dermatitis:	0 = absent; 1 = mild; 2 = moderate; 3 = severe.
The number of spirochetes in the Warthin-Starry stain:	0 = none visible; 1 = minimal amount; 2 = moderate amount; 3 = high amount.
FISH results (Fluorescent in situ hybridization for the detection of Treponema spp:)	0 = no hybridization, 1 = sparse hybridization, 2 = moderate hybridization, and 3 = strong hybridization.
D. nodosus	0= no hybridization; 1= positive hybridization.
